# Supplementary material for: Tin Complexes Containing an Atenolol Moiety as Photostabilizers for Poly(Vinyl Chloride)
Source: Polymers (Basel). 2020 Dec 6;12(12):2923. doi: 10.3390/polym12122923 (PMC7768508; doi:10.3390/polym12122923)
Supplement: Supplementary file 1 [file polymers-12-02923-s001.zip]

Archive with 1 entries (1 files):
- polymers-1002343-supplementary.docx
